# Supplementary material for: Increased Intake of Both Caffeine and Non-Caffeine Coffee Components Is Associated with Reduced NAFLD Severity in Subjects with Type 2 Diabetes
Source: Nutrients. 2022 Dec 20;15(1):4. doi: 10.3390/nu15010004 (PMC9824649; doi:10.3390/nu15010004)
Supplement: Supplementary file 1 [file nutrients-15-00004-s001.zip]

Archive with 1 entries (1 files):
- nutrients-2113236-supplementary.pdf
